# Supplementary material for: Validation of the Equine Behaviour Assessment and Research Questionnaire (E-BARQ): A New Survey Instrument for Exploring and Monitoring the Domestic Equine Triad
Source: Animals (Basel). 2020 Oct 28;10(11):1982. doi: 10.3390/ani10111982 (PMC7692587; doi:10.3390/ani10111982)
Supplement: Supplementary file 1 [file animals-10-01982-s001.xlsx]

## Sheet: Supplementary File 1
Rotated Component	Question
Temperament	During the previous 6 months, has [horse_id] strongly avoided, shied or bolted away from the following?
T_1	Bicycles
	Motor bikes, quad bikes or tractors
	Cars, trucks or trailers
	Horse and cart
	Chain saws or lawn mowers
	Umbrellas or tents
T_7	Wild animals (deer, kangaroo)
	Domestic animals (cow, sheep, chickens)
	Uncommon domestic animals (alpacas, pigs)
T_15	Plastic bags
T_16	Children
	Dogs
	Some horses show signs of anxiety when left alone or when taken away from other horses. Thinking back (over the past 6 months as a reference), how often does [horse_id] show signs of each of the following behaviours when left alone?
T_2	Trembling
	Sweating
	Fence walking
	Trotting, cantering or galloping in the field
	Box walking
	Vocalising (calling out or neighing)
	Pawing
T_10	Pulling back when tied
	Pulling back when tied (away from home)
	Not standing still when tied
	Will [horse_id] stand for (without restraint or when restrained by a head collar and lead rope):
T_3	General examination by veterinarian
	Teeth examined by dentist/veterinarian
	Feet to be cleaned
	Feet to be trimmed
	Feet to be shod
T_12	Body clipped with electric clippers (without sedation)
	Facial area tidied with electric clippers (without sedation)
	Some horses display defensive or aggressive behaviour in certain situations. Typical signs would include threatening to bite, pinning ears, tail swishing, threatening to kick or strike. The most serious signs would include actual biting, kicking or striking. Check a box on the 5 point scale below to indicate your horse's recent tendency (using the previous 6 months as a guide) to show these behav…
T_4	When being led towards an unfamiliar horse
	When being ridden/driven towards an unfamiliar horse
	When being led beside an unfamiliar horse
	When being ridden/driven beside or in front of an unfamiliar horse
	When being ridden/driven in a group of horses (i.e. trail ride, hacking)
	When being ridden/driven in an arena with other horses (i.e. warm up, clinic, group lesson)
T_5	When the horse is sponged down
	When the horse is hosed down
T_11	When groomed by you
	When groomed by someone else
T_13	When a saddle is placed on his/her back
	When the girth is done up
T_14	When verbally corrected by you or another person on the ground
	When verbally corrected when ridden/driven
T_Non-Loading	When approached by a familiar dog
	When approached by an unfamiliar dog
	When being lunged or worked in a round pen
	When signalled to canter on the lunge
	When approached by you in the paddock
	When approached by you in the stable
	When approached by you when eating from a bucket or manger
	When signalled to canter under saddle/driving
	How often does [horse_id]?
T_6	Yawn before work
	Yawn during work
	Yawn after work
T_Non-Loading	Crib-bite (sucking in air with teeth on fence or other object)
	Chew rugs
	Chew wood (fence or stable)
T_8	Paw prior to feeding
	Paw when feeding
	Hold up one foot when feeding
T_Non-Loading	Undo gates
	Dunk hay in water
	Play with water
	Wind-suck (sucking in air, not touching fence or other object)
	Self-mutilate
	Grind teeth
T_17	Chew bark
	Eat faeces
	Eat soil
	Does [horse_id]?
T_9	Move off while you are mounting
	Walk or trot off after mounting and before being asked
T_Non-Loading	Defacate in feedbin
T_15	Get distracted easily by unfamiliar sights
	Will [horse_id] stand for (without restraint or when restrained by a head collar and lead rope):
T_Non-Loading	Taking rectal temperature
	Administration of oral worming paste
	Flank area to be groomed
	Does [horse_id]?
T_Non-Loading	Get distracted easily by unfamiliar sounds
Equitation
	Does [horse_id]?
E-1	Raise head to avoid rein or lead rope cues
	Toss head when being ridden/driven
	Pull on reins or lead rope when signals are applied
	Brace neck when rein or lead rope signals are applied
	Move faster or raise head when anticipating the transition to canter
E_2	Load first time onto the trailer
	Load first time onto the truck
	Unload slowly off the trailer
	Rush off the trailer backwards when loading
	Unload slowly off truck
E_3	Slow when signalled to go faster
	When ridden or driven, how responsive is [horse_id] to:
E_3	Leg pressure to go from walk to trot
	Leg pressure to go from trot to canter
	Rein tension to turn
	Seat cues for upward transitions
	Does [horse_id]?
E_4	Rear when signalled to go forward
	Rear up when led
	Rear up and flip over at any time
	Rear up under saddle
E_5	Fail to slow when signalled by a rein or lead rope cue
	Fail to stop when signalled by a rein or lead rope cue
E_6	Refuse to go through water under saddle/when driven
	Refuse to go through water when led
E_7	Throw head up when bridled
	Pull back when bridled
	Pull back when un-bridled
E_Non-Loading	Come when called in the field
	Move away when being caught
E_8	Walk into handler when led
	Push handler when offered food
E_Non-Loading	Back when signalled to move forward
	Not move when signalled with leg or whip cues
E_10	Buck, pigroot or kick out when signalled to canter
	Buck at other times (when ridden)
	Unseat rider when bucking, pigrooting or kicking out
	When ridden or driven, how responsive is [horse_id] to:
E_5	Rein tension to slow from walk to halt
	Rein tension to slow from canter to trot
E_11	Voice cues to increase gait
	Voice cues to decrease gait
	Does [horse_id] pull on the lead rope, in a familiar/normal situation, when:
E_8	Leading and walking forward
	When leading and signalled to stop
	When teaching a new lesson, does [horse_id]?
E_Non-Loading	Learn quickly with pressure cues
	Learn quickly when corrected
	Learn quickly when punished
	Learn quickly with food rewards
	When ridden or driven, how responsive is [horse_id] to:
E_9	Whip application
	Spur application
	Seat cues for downward transitions
	How often does [horse_id]?
E_Non-Loading	Groan when being ridden
	Have its nose behind the vertical when ridden in trot
	Need repeated steering to remain on a set course or line
	Bolt (gallop uncontrollably)
	Buck when playing in the field/pasture
	Refuse to jump an obstacle
	Pull back when tied
	Rear when loading onto the trailer or truck
	Rush through doorways or gateways	134 behavioural items
Maintenance
	During the previous 6 months, how often has [horse_id]:
M_Non-Loading	Been trained using food rewards
M_1	Been ridden/driven by beginners or novice riders (less than 1 year of experience)
	Been ridden/driven by children
	Been ridden/driven by men/boys
	Been ridden/driven by professionals
	Been ridden/driven by teenagers
M_3	Done ground/in-hand work
	Been lunged
	Have to be lunged, long-reined, loose schooled or round penned before riding/driving
	Done round pen, loose schooling or liberty work at speed (trot or faster)
M_5	Travelled in a float/trailer
	Been to a show/competition
	Gone on a trail ride (or drive in the field)
M_Non-Loading	Been ridden/driven in a lesson
	Been trained in an arena
	Done clicker training or liberty work at walk
	Been long-reined
	Time spent with horse
	When ridden during the previous 6 months, has [horse_id] worn?
M_2	A crupper
	Draw reins (for lunging)
	Draw reins (for riding)
	Grass reins
	A standing martingale
M_4	An English saddle
	A Western saddle
	A Western curb (shanked) bit
M_Non-Loading	An Australian Stock saddle
	No noseband for riding
M_6	An English curb bit (including Weymouth, pelham, kimberwick and so on)
	A double bridle
M_7	A bareback pad
	A bitless bridle
	A headcollar for riding
	A snaffle bit (including multi-jointed, eggbutt, full-cheek and so on)
	A treeless saddle
M_Non-Loading	Gag bit
	Running martingale
	A crank (Swedish) noseband with a flash
	A crank (Swedish) noseband without a flash
	A cavasson noseband
	A drop noseband
	A grackle (crossed or figure 8) noseband
	Side reins (for lunging or riding)
	A bosal (Western hackamore)
	An English hackamore
	Thinking back over the previous 6 months, how many times has [horse_id]?
M_Non-Loading	Had body-work (chiropractic, massage etc.) done
	Had a dental examination by a horse dentist or veterinarian
	Been examined by a veterinarian for any reason (other than vaccinations or teeth)
	Been wormed (with a commercial wormer such as a paste, drench, pellets)
M_8	Had feet trimmed by a professional
	Had feet trimmed by a non-professional	50 maintenance and gear items

## Sheet: Supplementary File 2
Kappa	Item	Question text
0.918	Q63_1	When ridden during the past 6 months, has [Field-horsename] worn? - An English saddle
0.918	Q63_2	When ridden during the past 6 months, has [Field-horsename] worn? - A Western or Australian stock saddle															Score	Agreement
0.918	Q63_3	When ridden during the past 6 months, has [Field-horsename] worn? - A Treeless saddle															0.81-1.0	almost perfect agreement
0.918	Q63_4	When ridden during the past 6 months, has [Field-horsename] worn? - A bareback pad															0.61-0.80	substantial
0.918	Q63_5	When ridden during the past 6 months, has [Field-horsename] worn? - No saddle															0.41-0.60	moderate
0.918	Q63_6	When ridden during the past 6 months, has [Field-horsename] worn? - A snaffle bit (including multi-jointed, eggbutt, full-cheek and so on)															0.21-0.40	fair
0.918	Q63_7	When ridden during the past 6 months, has [Field-horsename] worn? - An English curb bit (including Weymouth, Pelham, Kimberwick and so on)															0.01-0.20	none to slight
0.918	Q63_8	When ridden during the past 6 months, has [Field-horsename] worn? - A Western curb (shanked) bit															<0	no agreement
0.918	Q63_9	When ridden during the past 6 months, has [Field-horsename] worn? - A gag bit
0.918	Q63_10	When ridden during the past 6 months, has [Field-horsename] worn? - A bitless bridle
0.918	Q63_11	When ridden during the past 6 months, has [Field-horsename] worn? - Micklem bridle
0.918	Q63_12	When ridden during the past 6 months, has [Field-horsename] worn? - A halter for riding
0.918	Q63_13	When ridden during the past 6 months, has [Field-horsename] worn? - No bridle or halter for riding
0.918	Q63_14	When ridden during the past 6 months, has [Field-horsename] worn? - A cavesson noseband
0.918	Q63_15	When ridden during the past 6 months, has [Field-horsename] worn? - A drop noseband
0.918	Q63_16	When ridden during the past 6 months, has [Field-horsename] worn? - A crank (Swedish) noseband
0.918	Q63_17	When ridden during the past 6 months, has [Field-horsename] worn? - A grackle (crossed or figure 8) noseband
0.918	Q63_18	When ridden during the past 6 months, has [Field-horsename] worn? - A double bridle
0.918	Q63_19	When ridden during the past 6 months, has [Field-horsename] worn? - No noseband for riding
0.918	Q63_20	When ridden during the past 6 months, has [Field-horsename] worn? - A running or standing martingale
0.918	Q63_21	When ridden during the past 6 months, has [Field-horsename] worn? - Side reins (for lunging or riding)
0.918	Q63_22	When ridden during the past 6 months, has [Field-horsename] worn? - Draw reins (for lunging or riding)
0.918	Q63_23	When ridden during the past 6 months, has [Field-horsename] worn? - Overcheck (checkrein, bearing rein)
0.918	Q63_24	When ridden during the past 6 months, has [Field-horsename] worn? - A bosal (Western) or English hackamore
0.918	Q63_25	When ridden during the past 6 months, has [Field-horsename] worn? - A crupper
0.918	Q63_26	When ridden during the past 6 months, has [Field-horsename] worn? - Grass reins (anti-grazing reins)
0.86	Q71_1	Thinking back over the past 6 months, how many times has [Field-horsename]? - Had a dental examination by a horse dentist or veterinarian
0.86	Q71_2	Thinking back over the past 6 months, how many times has [Field-horsename]? - Been examined by a veterinarian for any reason (other than vaccinations or routine dental care)
0.86	Q71_3	Thinking back over the past 6 months, how many times has [Field-horsename]? - Had body-work (chiropractic, massage etc.) done
0.86	Q71_4	Thinking back over the past 6 months, how many times has [Field-horsename]? - Been shod
0.86	Q71_5	Thinking back over the past 6 months, how many times has [Field-horsename]? - Had feet trimmed by a professional
0.86	Q71_6	Thinking back over the past 6 months, how many times has [Field-horsename]? - Had feet trimmed by a non-professional
0.86	Q71_7	Thinking back over the past 6 months, how many times has [Field-horsename]? - Been wormed/dewormed (with a commercial wormer such as a paste, drench, pellets)
0.713	Q52_1	During the past 6 months, how often has [Field-horsename]? - Been ridden/driven in a lesson
0.713	Q52_2	During the past 6 months, how often has [Field-horsename]? - Travelled in a float/trailer
0.713	Q52_3	During the past 6 months, how often has [Field-horsename]? - Been to a show/competition
0.713	Q52_4	During the past 6 months, how often has [Field-horsename]? - Gone on a trail ride (or in harness on the trail)
0.713	Q52_5	During the past 6 months, how often has [Field-horsename]? - Been trained in an arena
0.713	Q52_6	During the past 6 months, how often has [Field-horsename]? - Done ground/in-hand work
0.713	Q52_7	During the past 6 months, how often has [Field-horsename]? - Done round pen, loose schooling or liberty work at speed (trot or faster)
0.713	Q52_8	During the past 6 months, how often has [Field-horsename]? - Done clicker training or liberty work at walk
0.713	Q52_9	During the past 6 months, how often has [Field-horsename]? - Been lunged
0.713	Q52_10	During the past 6 months, how often has [Field-horsename]? - Been long-reined
0.713	Q52_11	During the past 6 months, how often has [Field-horsename]? - Been ridden/driven by beginners or novice riders (less than 1 year of experience)
0.713	Q52_12	During the past 6 months, how often has [Field-horsename]? - Been ridden/driven by professionals
0.713	Q52_13	During the past 6 months, how often has [Field-horsename]? - Been ridden/driven by teenagers
0.713	Q52_14	During the past 6 months, how often has [Field-horsename]? - Been ridden/driven by children
0.713	Q52_15	During the past 6 months, how often has [Field-horsename]? - Been ridden/driven by men/boys
0.713	Q52_16	During the past 6 months, how often has [Field-horsename]? - Been ridden/driven by women/girls
0.713	Q52_17	During the past 6 months, how often has [Field-horsename]? - Been trained using food rewards
0.665	Q61_1	When on a lead rope in a familiar or typical situation, does [Field-horsename] pull: - Forward when walking
0.665	Q61_2	When on a lead rope in a familiar or typical situation, does [Field-horsename] pull: - Forward when trotting
0.665	Q61_3	When on a lead rope in a familiar or typical situation, does [Field-horsename] pull: - Behind (lagging)
0.665	Q61_4	When on a lead rope in a familiar or typical situation, does [Field-horsename] pull: - Forward when signaled to stop
0.646	Q74_1	Does [Field-horsename]? - Come when called in the field
0.646	Q74_2	Does [Field-horsename]? - Avoid being caught (move away)
0.646	Q74_3	Does [Field-horsename]? - Pull back when tied
0.646	Q74_4	Does [Field-horsename]? - Throw head up when being bridled/haltered
0.646	Q74_5	Does [Field-horsename]? - Step back when being bridled/haltered
0.646	Q74_6	Does [Field-horsename]? - Throw head up when bridle/halter is removed
0.646	Q74_7	Does [Field-horsename]? - Step back when bridled/halter is removed
0.646	Q74_8	Does [Field-horsename]? - Load easily/without resistance onto the trailer
0.646	Q74_9	Does [Field-horsename]? - Load easily/without resistance onto the truck
0.646	Q74_10	Does [Field-horsename]? - Unload slowly off the trailer
0.646	Q74_11	Does [Field-horsename]? - Rush off the trailer backwards when loading
0.646	Q74_12	Does [Field-horsename]? - Rush off the trailer backwards when unloading
0.646	Q74_13	Does [Field-horsename]? - Rush on to the trailer forwards when loading
0.646	Q74_14	Does [Field-horsename]? - Unload slowly off the truck
0.646	Q74_15	Does [Field-horsename]? - Fall when travelling in the trailer
0.646	Q74_16	Does [Field-horsename]? - Kick when travelling in the trailer
0.646	Q74_17	Does [Field-horsename]? - Vocalize when travelling in the trailer
0.646	Q74_18	Does [Field-horsename]? - Walk into handler when led
0.646	Q74_19	Does [Field-horsename]? - Push handler when offered food
0.591	Q57_1	Does [Field-horsename]? - Get distracted easily by unfamiliar sights
0.591	Q57_2	Does [Field-horsename]? - Get distracted easily by unfamiliar sounds
0.591	Q57_3	Does [Field-horsename]? - Have to be lunged, long-reined, worked on-line, loose schooled or round penned before riding/driving
0.591	Q57_4	Does [Field-horsename]? - Move off while you are mounting
0.591	Q57_5	Does [Field-horsename]? - Back when signaled to move forward
0.591	Q57_6	Does [Field-horsename]? - Not move when signaled with leg or whip cues
0.591	Q57_7	Does [Field-horsename]? - Rear when signaled to go forward
0.591	Q57_8	Does [Field-horsename]? - Slow when signaled to go faster
0.591	Q57_9	Does [Field-horsename]? - Fail to slow when signaled by a rein or lead rope cue
0.591	Q57_10	Does [Field-horsename]? - Fail to stop when signaled by a rein or lead rope cue
0.591	Q57_11	Does [Field-horsename]? - Fail to maintain speed or gait
0.591	Q57_12	Does [Field-horsename]? - Need repeated steering to remain on a set course or line
0.591	Q57_13	Does [Field-horsename]? - Bolt (gallop uncontrollably)
0.591	Q57_14	Does [Field-horsename]? - Raise head to avoid rein or lead rope cues
0.591	Q57_15	Does [Field-horsename]? - Toss head when being ridden/driven
0.591	Q57_16	Does [Field-horsename]? - Swish tail during work
0.591	Q57_17	Does [Field-horsename]? - Pull on reins or lead rope when signals are applied
0.591	Q57_18	Does [Field-horsename]? - Brace neck when rein or lead rope signals are applied
0.591	Q57_19	Does [Field-horsename]? - Move faster or raise head when anticipating the transition to canter
0.591	Q57_20	Does [Field-horsename]? - Pick up the correct lead when signaled to canter to the LEFT under saddle
0.591	Q57_21	Does [Field-horsename]? - Pick up the correct lead when signaled to canter to the RIGHT under saddle
0.591	Q57_22	Does [Field-horsename]? - Pick up the correct lead when signaled to canter LEFT on the ground (lunging/at liberty)
0.591	Q57_23	Does [Field-horsename]? - Pick up the correct lead when signaled to canter RIGHT on the ground (lunging/at liberty)
0.591	Q57_24	Does [Field-horsename]? - Buck, pigroot or kick out when signaled to canter
0.591	Q57_25	Does [Field-horsename]? - Buck at other times (when ridden)
0.591	Q57_26	Does [Field-horsename]? - Unseat rider when bucking, pigrooting or kicking out
0.591	Q57_27	Does [Field-horsename]? - Rear up under saddle
0.591	Q57_28	Does [Field-horsename]? - Rear up and flip over at any time
0.416	Q60_1	When ridden or driven, [Field-horsename] is responsive to: - Voice cues to increase speed
0.416	Q60_2	When ridden or driven, [Field-horsename] is responsive to: - Voice cues to decrease speed
0.416	Q60_3	When ridden or driven, [Field-horsename] is responsive to: - Voice cues to change gait
0.416	Q60_4	When ridden or driven, [Field-horsename] is responsive to: - Leg pressure to go from walk to trot
0.416	Q60_5	When ridden or driven, [Field-horsename] is responsive to: - Leg pressure to go from trot to canter
0.416	Q60_6	When ridden or driven, [Field-horsename] is responsive to: - Leg pressure to go from walk to canter
0.416	Q60_7	When ridden or driven, [Field-horsename] is responsive to: - Leg pressure to go from halt to trot
0.416	Q60_8	When ridden or driven, [Field-horsename] is responsive to: - Leg pressure to go from halt to canter
0.416	Q60_9	When ridden or driven, [Field-horsename] is responsive to: - Rein tension to turn
0.416	Q60_10	When ridden or driven, [Field-horsename] is responsive to: - Neck reining to turn
0.416	Q60_11	When ridden or driven, [Field-horsename] is responsive to: - Rein tension to slow from walk to halt
0.416	Q60_12	When ridden or driven, [Field-horsename] is responsive to: - Rein tension to slow from canter to trot
0.416	Q60_13	When ridden or driven, [Field-horsename] is responsive to: - Seat cues for upward transitions
0.416	Q60_14	When ridden or driven, [Field-horsename] is responsive to: - Seat cues for downward transitions
0.416	Q60_15	When ridden or driven, [Field-horsename] is responsive to: - Whip application (with contact)
0.416	Q60_16	When ridden or driven, [Field-horsename] is responsive to: - Whip cue (without contact)
0.516	Q64_1	During the past 6 months, has [Field-horsename] been afraid of the following? - Bicycles
0.516	Q64_2	During the past 6 months, has [Field-horsename] been afraid of the following? - Motor bikes, quad bikes, all-terrain vehicles or tractors
0.516	Q64_3	During the past 6 months, has [Field-horsename] been afraid of the following? - Cars, trucks or trailers
0.516	Q64_4	During the past 6 months, has [Field-horsename] been afraid of the following? - Horse drawn vehicles
0.516	Q64_5	During the past 6 months, has [Field-horsename] been afraid of the following? - Chain saws
0.516	Q64_6	During the past 6 months, has [Field-horsename] been afraid of the following? - Lawn mowers
0.516	Q64_7	During the past 6 months, has [Field-horsename] been afraid of the following? - Umbrellas
0.516	Q64_8	During the past 6 months, has [Field-horsename] been afraid of the following? - Tents
0.516	Q64_9	During the past 6 months, has [Field-horsename] been afraid of the following? - Plastic bags
0.516	Q64_10	During the past 6 months, has [Field-horsename] been afraid of the following? - Strollers/prams
0.516	Q64_11	During the past 6 months, has [Field-horsename] been afraid of the following? - Children
0.516	Q64_12	During the past 6 months, has [Field-horsename] been afraid of the following? - Dogs
0.516	Q64_13	During the past 6 months, has [Field-horsename] been afraid of the following? - Wild animals (deer, kangaroo)
0.516	Q64_14	During the past 6 months, has [Field-horsename] been afraid of the following? - Domestic animals (cow, sheep, chickens)
0.516	Q64_15	During the past 6 months, has [Field-horsename] been afraid of the following? - Uncommon domestic animals (alpacas, pigs)
0.458	Q65_1	Some horses display defensive or aggressive behavior in certain situations. Typical moderate signs would include threatening to bite, pinning ears, tail swishing, threatening to kick or strike. The most serious signs would include actual biting, kicking or striking. Check a box on the 5-point scale below to indicate [QID11-ChoiceTextEntryValue-4]'s recent tendency (using the past 6 months as a gu…
0.458	Q65_2	Some horses display defensive or aggressive behavior in certain situations. Typical moderate signs would include threatening to bite, pinning ears, tail swishing, threatening to kick or strike. The most serious signs would include actual biting, kicking or striking. Check a box on the 5-point scale below to indicate [QID11-ChoiceTextEntryValue-4]'s recent tendency (using the past 6 months as a gu…
0.458	Q65_3	Some horses display defensive or aggressive behavior in certain situations. Typical moderate signs would include threatening to bite, pinning ears, tail swishing, threatening to kick or strike. The most serious signs would include actual biting, kicking or striking. Check a box on the 5-point scale below to indicate [QID11-ChoiceTextEntryValue-4]'s recent tendency (using the past 6 months as a gu…
0.458	Q65_4	Some horses display defensive or aggressive behavior in certain situations. Typical moderate signs would include threatening to bite, pinning ears, tail swishing, threatening to kick or strike. The most serious signs would include actual biting, kicking or striking. Check a box on the 5-point scale below to indicate [QID11-ChoiceTextEntryValue-4]'s recent tendency (using the past 6 months as a gu…
0.458	Q65_5	Some horses display defensive or aggressive behavior in certain situations. Typical moderate signs would include threatening to bite, pinning ears, tail swishing, threatening to kick or strike. The most serious signs would include actual biting, kicking or striking. Check a box on the 5-point scale below to indicate [QID11-ChoiceTextEntryValue-4]'s recent tendency (using the past 6 months as a gu…
0.458	Q65_6	Some horses display defensive or aggressive behavior in certain situations. Typical moderate signs would include threatening to bite, pinning ears, tail swishing, threatening to kick or strike. The most serious signs would include actual biting, kicking or striking. Check a box on the 5-point scale below to indicate [QID11-ChoiceTextEntryValue-4]'s recent tendency (using the past 6 months as a gu…
0.458	Q65_7	Some horses display defensive or aggressive behavior in certain situations. Typical moderate signs would include threatening to bite, pinning ears, tail swishing, threatening to kick or strike. The most serious signs would include actual biting, kicking or striking. Check a box on the 5-point scale below to indicate [QID11-ChoiceTextEntryValue-4]'s recent tendency (using the past 6 months as a gu…
0.458	Q65_8	Some horses display defensive or aggressive behavior in certain situations. Typical moderate signs would include threatening to bite, pinning ears, tail swishing, threatening to kick or strike. The most serious signs would include actual biting, kicking or striking. Check a box on the 5-point scale below to indicate [QID11-ChoiceTextEntryValue-4]'s recent tendency (using the past 6 months as a gu…
0.458	Q65_9	Some horses display defensive or aggressive behavior in certain situations. Typical moderate signs would include threatening to bite, pinning ears, tail swishing, threatening to kick or strike. The most serious signs would include actual biting, kicking or striking. Check a box on the 5-point scale below to indicate [QID11-ChoiceTextEntryValue-4]'s recent tendency (using the past 6 months as a gu…
0.458	Q65_10	Some horses display defensive or aggressive behavior in certain situations. Typical moderate signs would include threatening to bite, pinning ears, tail swishing, threatening to kick or strike. The most serious signs would include actual biting, kicking or striking. Check a box on the 5-point scale below to indicate [QID11-ChoiceTextEntryValue-4]'s recent tendency (using the past 6 months as a gu…
0.458	Q65_11	Some horses display defensive or aggressive behavior in certain situations. Typical moderate signs would include threatening to bite, pinning ears, tail swishing, threatening to kick or strike. The most serious signs would include actual biting, kicking or striking. Check a box on the 5-point scale below to indicate [QID11-ChoiceTextEntryValue-4]'s recent tendency (using the past 6 months as a gu…
0.458	Q65_12	Some horses display defensive or aggressive behavior in certain situations. Typical moderate signs would include threatening to bite, pinning ears, tail swishing, threatening to kick or strike. The most serious signs would include actual biting, kicking or striking. Check a box on the 5-point scale below to indicate [QID11-ChoiceTextEntryValue-4]'s recent tendency (using the past 6 months as a gu…
0.458	Q65_13	Some horses display defensive or aggressive behavior in certain situations. Typical moderate signs would include threatening to bite, pinning ears, tail swishing, threatening to kick or strike. The most serious signs would include actual biting, kicking or striking. Check a box on the 5-point scale below to indicate [QID11-ChoiceTextEntryValue-4]'s recent tendency (using the past 6 months as a gu…
0.458	Q65_14	Some horses display defensive or aggressive behavior in certain situations. Typical moderate signs would include threatening to bite, pinning ears, tail swishing, threatening to kick or strike. The most serious signs would include actual biting, kicking or striking. Check a box on the 5-point scale below to indicate [QID11-ChoiceTextEntryValue-4]'s recent tendency (using the past 6 months as a gu…
0.458	Q65_15	Some horses display defensive or aggressive behavior in certain situations. Typical moderate signs would include threatening to bite, pinning ears, tail swishing, threatening to kick or strike. The most serious signs would include actual biting, kicking or striking. Check a box on the 5-point scale below to indicate [QID11-ChoiceTextEntryValue-4]'s recent tendency (using the past 6 months as a gu…
0.458	Q65_16	Some horses display defensive or aggressive behavior in certain situations. Typical moderate signs would include threatening to bite, pinning ears, tail swishing, threatening to kick or strike. The most serious signs would include actual biting, kicking or striking. Check a box on the 5-point scale below to indicate [QID11-ChoiceTextEntryValue-4]'s recent tendency (using the past 6 months as a gu…
0.458	Q65_17	Some horses display defensive or aggressive behavior in certain situations. Typical moderate signs would include threatening to bite, pinning ears, tail swishing, threatening to kick or strike. The most serious signs would include actual biting, kicking or striking. Check a box on the 5-point scale below to indicate [QID11-ChoiceTextEntryValue-4]'s recent tendency (using the past 6 months as a gu…
0.458	Q65_18	Some horses display defensive or aggressive behavior in certain situations. Typical moderate signs would include threatening to bite, pinning ears, tail swishing, threatening to kick or strike. The most serious signs would include actual biting, kicking or striking. Check a box on the 5-point scale below to indicate [QID11-ChoiceTextEntryValue-4]'s recent tendency (using the past 6 months as a gu…
0.458	Q65_19	Some horses display defensive or aggressive behavior in certain situations. Typical moderate signs would include threatening to bite, pinning ears, tail swishing, threatening to kick or strike. The most serious signs would include actual biting, kicking or striking. Check a box on the 5-point scale below to indicate [QID11-ChoiceTextEntryValue-4]'s recent tendency (using the past 6 months as a gu…
0.458	Q65_20	Some horses display defensive or aggressive behavior in certain situations. Typical moderate signs would include threatening to bite, pinning ears, tail swishing, threatening to kick or strike. The most serious signs would include actual biting, kicking or striking. Check a box on the 5-point scale below to indicate [QID11-ChoiceTextEntryValue-4]'s recent tendency (using the past 6 months as a gu…
0.458	Q65_21	Some horses display defensive or aggressive behavior in certain situations. Typical moderate signs would include threatening to bite, pinning ears, tail swishing, threatening to kick or strike. The most serious signs would include actual biting, kicking or striking. Check a box on the 5-point scale below to indicate [QID11-ChoiceTextEntryValue-4]'s recent tendency (using the past 6 months as a gu…
0.458	Q65_22	Some horses display defensive or aggressive behavior in certain situations. Typical moderate signs would include threatening to bite, pinning ears, tail swishing, threatening to kick or strike. The most serious signs would include actual biting, kicking or striking. Check a box on the 5-point scale below to indicate [QID11-ChoiceTextEntryValue-4]'s recent tendency (using the past 6 months as a gu…
0.458	Q65_23	Some horses display defensive or aggressive behavior in certain situations. Typical moderate signs would include threatening to bite, pinning ears, tail swishing, threatening to kick or strike. The most serious signs would include actual biting, kicking or striking. Check a box on the 5-point scale below to indicate [QID11-ChoiceTextEntryValue-4]'s recent tendency (using the past 6 months as a gu…
0.458	Q65_24	Some horses display defensive or aggressive behavior in certain situations. Typical moderate signs would include threatening to bite, pinning ears, tail swishing, threatening to kick or strike. The most serious signs would include actual biting, kicking or striking. Check a box on the 5-point scale below to indicate [QID11-ChoiceTextEntryValue-4]'s recent tendency (using the past 6 months as a gu…
0.458	Q65_25	Some horses display defensive or aggressive behavior in certain situations. Typical moderate signs would include threatening to bite, pinning ears, tail swishing, threatening to kick or strike. The most serious signs would include actual biting, kicking or striking. Check a box on the 5-point scale below to indicate [QID11-ChoiceTextEntryValue-4]'s recent tendency (using the past 6 months as a gu…
0.458	Q65_26	Some horses display defensive or aggressive behavior in certain situations. Typical moderate signs would include threatening to bite, pinning ears, tail swishing, threatening to kick or strike. The most serious signs would include actual biting, kicking or striking. Check a box on the 5-point scale below to indicate [QID11-ChoiceTextEntryValue-4]'s recent tendency (using the past 6 months as a gu…
0.458	Q65_27	Some horses display defensive or aggressive behavior in certain situations. Typical moderate signs would include threatening to bite, pinning ears, tail swishing, threatening to kick or strike. The most serious signs would include actual biting, kicking or striking. Check a box on the 5-point scale below to indicate [QID11-ChoiceTextEntryValue-4]'s recent tendency (using the past 6 months as a gu…
0.458	Q65_28	Some horses display defensive or aggressive behavior in certain situations. Typical moderate signs would include threatening to bite, pinning ears, tail swishing, threatening to kick or strike. The most serious signs would include actual biting, kicking or striking. Check a box on the 5-point scale below to indicate [QID11-ChoiceTextEntryValue-4]'s recent tendency (using the past 6 months as a gu…
0.458	Q65_29	Some horses display defensive or aggressive behavior in certain situations. Typical moderate signs would include threatening to bite, pinning ears, tail swishing, threatening to kick or strike. The most serious signs would include actual biting, kicking or striking. Check a box on the 5-point scale below to indicate [QID11-ChoiceTextEntryValue-4]'s recent tendency (using the past 6 months as a gu…
0.595	Q66_1	Some horses show signs of anxiety when separated from other horses. Thinking back (over the past 6 months as a reference), how often does [Field-horsename] show signs of each of the following behaviors when separated from other horses? - Trembling
0.595	Q66_2	Some horses show signs of anxiety when separated from other horses. Thinking back (over the past 6 months as a reference), how often does [Field-horsename] show signs of each of the following behaviors when separated from other horses? - Sweating
0.595	Q66_3	Some horses show signs of anxiety when separated from other horses. Thinking back (over the past 6 months as a reference), how often does [Field-horsename] show signs of each of the following behaviors when separated from other horses? - Trotting, cantering or galloping in the field
0.595	Q66_4	Some horses show signs of anxiety when separated from other horses. Thinking back (over the past 6 months as a reference), how often does [Field-horsename] show signs of each of the following behaviors when separated from other horses? - Jumping or pushing through a gate or fence
0.595	Q66_5	Some horses show signs of anxiety when separated from other horses. Thinking back (over the past 6 months as a reference), how often does [Field-horsename] show signs of each of the following behaviors when separated from other horses? - Pacing, circling, rearing etc, in the stall
0.595	Q66_6	Some horses show signs of anxiety when separated from other horses. Thinking back (over the past 6 months as a reference), how often does [Field-horsename] show signs of each of the following behaviors when separated from other horses? - Vocalizing (calling out or neighing)
0.595	Q66_7	Some horses show signs of anxiety when separated from other horses. Thinking back (over the past 6 months as a reference), how often does [Field-horsename] show signs of each of the following behaviors when separated from other horses? - Pawing
0.595	Q66_8	Some horses show signs of anxiety when separated from other horses. Thinking back (over the past 6 months as a reference), how often does [Field-horsename] show signs of each of the following behaviors when separated from other horses? - Pulling back when tied
0.597	Q69_1	How often does [Field-horsename]? - Wind-suck or crib-bite
0.597	Q69_2	How often does [Field-horsename]? - Weave
0.597	Q69_3	How often does [Field-horsename]? - Chew own rugs/blankets
0.597	Q69_4	How often does [Field-horsename]? - Chew other horses' rugs/blankets
0.597	Q69_5	How often does [Field-horsename]? - Chew wood (fence or stable)
0.597	Q69_6	How often does [Field-horsename]? - Chew bark
0.597	Q69_7	How often does [Field-horsename]? - Eat feces
0.597	Q69_8	How often does [Field-horsename]? - Eat soil
0.597	Q69_9	How often does [Field-horsename]? - Dunk hay in water
0.597	Q69_10	How often does [Field-horsename]? - Play with water
0.597	Q69_11	How often does [Field-horsename]? - Paw prior to feeding
0.597	Q69_12	How often does [Field-horsename]? - Paw when feeding
0.597	Q69_13	How often does [Field-horsename]? - Hold up one foot when feeding
0.597	Q69_14	How often does [Field-horsename]? - Kick out with a hind foot while eating
0.597	Q69_15	How often does [Field-horsename]? - Show signs of enjoying grooming (such as extending the neck or wiggling the upper lip)
0.597	Q69_16	How often does [Field-horsename]? - Unfasten gates
0.597	Q69_17	How often does [Field-horsename]? - Push gates open
0.597	Q69_18	How often does [Field-horsename]? - Box/stall walk
0.597	Q69_19	How often does [Field-horsename]? - Walk the fence line repeatedly
0.597	Q69_20	How often does [Field-horsename]? - Head shake (side to side)
0.597	Q69_21	How often does [Field-horsename]? - Head toss (up and down)
0.597	Q69_22	How often does [Field-horsename]? - Groan when being ridden
0.597	Q69_23	How often does [Field-horsename]? - Have its nose behind the vertical when ridden
0.597	Q69_24	How often does [Field-horsename]? - Yawn before, during or after work
0.597	Q69_25	How often does [Field-horsename]? - Respond with over-sensitivity to touch
0.597	Q69_26	How often does [Field-horsename]? - Lie down during work or handling
0.597	Q69_27	How often does [Field-horsename]? - Fall down in the stall
0.316	Q55_1	Will [Field-horsename] stand (when restrained only by a head collar and lead rope) for?0 = never stands still, 4 = always stands still - General examination by veterinarian
0.316	Q55_2	Will [Field-horsename] stand (when restrained only by a head collar and lead rope) for?0 = never stands still, 4 = always stands still - Teeth examined by dentist/veterinarian
0.316	Q55_3	Will [Field-horsename] stand (when restrained only by a head collar and lead rope) for?0 = never stands still, 4 = always stands still - Hooves cleaned
0.316	Q55_4	Will [Field-horsename] stand (when restrained only by a head collar and lead rope) for?0 = never stands still, 4 = always stands still - Hooves trimmed
0.316	Q55_5	Will [Field-horsename] stand (when restrained only by a head collar and lead rope) for?0 = never stands still, 4 = always stands still - Shoeing
0.174	Q62_1	When teaching a new lesson, [Field-horsename] learns quickly? - With food rewards
0.174	Q62_2	When teaching a new lesson, [Field-horsename] learns quickly? - With positive reinforcement (other than food, eg. neck scratch)
0.174	Q62_3	When teaching a new lesson, [Field-horsename] learns quickly? - With pressure-release
0.174	Q62_4	When teaching a new lesson, [Field-horsename] learns quickly? - When corrected/punished
0	Q68_1	Some horses show signs of anxiety when away from home. Thinking back (over the past 6 months as a reference), how often does [Field-horsename] show signs of each of the following behaviors when away from home (either when ridden or driven to a new location)? - Restlessness
0	Q68_2	Some horses show signs of anxiety when away from home. Thinking back (over the past 6 months as a reference), how often does [Field-horsename] show signs of each of the following behaviors when away from home (either when ridden or driven to a new location)? - Pacing
0	Q68_3	Some horses show signs of anxiety when away from home. Thinking back (over the past 6 months as a reference), how often does [Field-horsename] show signs of each of the following behaviors when away from home (either when ridden or driven to a new location)? - Pulling at lead or reins
0	Q68_4	Some horses show signs of anxiety when away from home. Thinking back (over the past 6 months as a reference), how often does [Field-horsename] show signs of each of the following behaviors when away from home (either when ridden or driven to a new location)? - Vocalizing
0	Q68_5	Some horses show signs of anxiety when away from home. Thinking back (over the past 6 months as a reference), how often does [Field-horsename] show signs of each of the following behaviors when away from home (either when ridden or driven to a new location)? - Bucking
0	Q68_6	Some horses show signs of anxiety when away from home. Thinking back (over the past 6 months as a reference), how often does [Field-horsename] show signs of each of the following behaviors when away from home (either when ridden or driven to a new location)? - Rearing
0	Q68_7	Some horses show signs of anxiety when away from home. Thinking back (over the past 6 months as a reference), how often does [Field-horsename] show signs of each of the following behaviors when away from home (either when ridden or driven to a new location)? - Bolting
0	Q68_8	Some horses show signs of anxiety when away from home. Thinking back (over the past 6 months as a reference), how often does [Field-horsename] show signs of each of the following behaviors when away from home (either when ridden or driven to a new location)? - Pulling back when tied
0	Q68_9	Some horses show signs of anxiety when away from home. Thinking back (over the past 6 months as a reference), how often does [Field-horsename] show signs of each of the following behaviors when away from home (either when ridden or driven to a new location)? - Moving about when tied
0	Q68_10	Some horses show signs of anxiety when away from home. Thinking back (over the past 6 months as a reference), how often does [Field-horsename] show signs of each of the following behaviors when away from home (either when ridden or driven to a new location)? - Other escape behaviors

## Sheet: Supplementary File 3
Kappa	Item	Question text
0.723	Q63_1	When ridden during the past 6 months, has [Field-horsename] worn? - An English saddle
0.723	Q63_2	When ridden during the past 6 months, has [Field-horsename] worn? - A Western or Australian stock saddle																Score	Agreement
0.723	Q63_3	When ridden during the past 6 months, has [Field-horsename] worn? - A Treeless saddle																0.81-1.0	almost perfect agreement
0.723	Q63_4	When ridden during the past 6 months, has [Field-horsename] worn? - A bareback pad																0.61-0.80	substantial
0.723	Q63_5	When ridden during the past 6 months, has [Field-horsename] worn? - No saddle																0.41-0.60	moderate
0.723	Q63_6	When ridden during the past 6 months, has [Field-horsename] worn? - A snaffle bit (including multi-jointed, eggbutt, full-cheek and so on)																0.21-0.40	fair
0.723	Q63_7	When ridden during the past 6 months, has [Field-horsename] worn? - An English curb bit (including Weymouth, Pelham, Kimberwick and so on)																0.01-0.20	none to slight
0.723	Q63_8	When ridden during the past 6 months, has [Field-horsename] worn? - A Western curb (shanked) bit																<0	no agreement
0.723	Q63_9	When ridden during the past 6 months, has [Field-horsename] worn? - A gag bit
0.723	Q63_10	When ridden during the past 6 months, has [Field-horsename] worn? - A bitless bridle
0.723	Q63_11	When ridden during the past 6 months, has [Field-horsename] worn? - Micklem bridle
0.723	Q63_12	When ridden during the past 6 months, has [Field-horsename] worn? - A halter for riding
0.723	Q63_13	When ridden during the past 6 months, has [Field-horsename] worn? - No bridle or halter for riding
0.723	Q63_14	When ridden during the past 6 months, has [Field-horsename] worn? - A cavesson noseband
0.723	Q63_15	When ridden during the past 6 months, has [Field-horsename] worn? - A drop noseband
0.723	Q63_16	When ridden during the past 6 months, has [Field-horsename] worn? - A crank (Swedish) noseband
0.723	Q63_17	When ridden during the past 6 months, has [Field-horsename] worn? - A grackle (crossed or figure 8) noseband
0.723	Q63_18	When ridden during the past 6 months, has [Field-horsename] worn? - A double bridle
0.723	Q63_19	When ridden during the past 6 months, has [Field-horsename] worn? - No noseband for riding
0.723	Q63_20	When ridden during the past 6 months, has [Field-horsename] worn? - A running or standing martingale
0.723	Q63_21	When ridden during the past 6 months, has [Field-horsename] worn? - Side reins (for lunging or riding)
0.723	Q63_22	When ridden during the past 6 months, has [Field-horsename] worn? - Draw reins (for lunging or riding)
0.723	Q63_23	When ridden during the past 6 months, has [Field-horsename] worn? - Overcheck (checkrein, bearing rein)
0.723	Q63_24	When ridden during the past 6 months, has [Field-horsename] worn? - A bosal (Western) or English hackamore
0.723	Q63_25	When ridden during the past 6 months, has [Field-horsename] worn? - A crupper
0.723	Q63_26	When ridden during the past 6 months, has [Field-horsename] worn? - Grass reins (anti-grazing reins)
0.718	Q71_1	Thinking back over the past 6 months, how many times has [Field-horsename]? - Had a dental examination by a horse dentist or veterinarian
0.718	Q71_2	Thinking back over the past 6 months, how many times has [Field-horsename]? - Been examined by a veterinarian for any reason (other than vaccinations or routine dental care)
0.718	Q71_3	Thinking back over the past 6 months, how many times has [Field-horsename]? - Had body-work (chiropractic, massage etc.) done
0.718	Q71_4	Thinking back over the past 6 months, how many times has [Field-horsename]? - Been shod
0.718	Q71_5	Thinking back over the past 6 months, how many times has [Field-horsename]? - Had feet trimmed by a professional
0.718	Q71_6	Thinking back over the past 6 months, how many times has [Field-horsename]? - Had feet trimmed by a non-professional
0.718	Q71_7	Thinking back over the past 6 months, how many times has [Field-horsename]? - Been wormed/dewormed (with a commercial wormer such as a paste, drench, pellets)
0.71	Q52_1	During the past 6 months, how often has [Field-horsename]? - Been ridden/driven in a lesson
0.71	Q52_2	During the past 6 months, how often has [Field-horsename]? - Travelled in a float/trailer
0.71	Q52_3	During the past 6 months, how often has [Field-horsename]? - Been to a show/competition
0.71	Q52_4	During the past 6 months, how often has [Field-horsename]? - Gone on a trail ride (or in harness on the trail)
0.71	Q52_5	During the past 6 months, how often has [Field-horsename]? - Been trained in an arena
0.71	Q52_6	During the past 6 months, how often has [Field-horsename]? - Done ground/in-hand work
0.71	Q52_7	During the past 6 months, how often has [Field-horsename]? - Done round pen, loose schooling or liberty work at speed (trot or faster)
0.71	Q52_8	During the past 6 months, how often has [Field-horsename]? - Done clicker training or liberty work at walk
0.71	Q52_9	During the past 6 months, how often has [Field-horsename]? - Been lunged
0.71	Q52_10	During the past 6 months, how often has [Field-horsename]? - Been long-reined
0.71	Q52_11	During the past 6 months, how often has [Field-horsename]? - Been ridden/driven by beginners or novice riders (less than 1 year of experience)
0.71	Q52_12	During the past 6 months, how often has [Field-horsename]? - Been ridden/driven by professionals
0.71	Q52_13	During the past 6 months, how often has [Field-horsename]? - Been ridden/driven by teenagers
0.71	Q52_14	During the past 6 months, how often has [Field-horsename]? - Been ridden/driven by children
0.71	Q52_15	During the past 6 months, how often has [Field-horsename]? - Been ridden/driven by men/boys
0.71	Q52_16	During the past 6 months, how often has [Field-horsename]? - Been ridden/driven by women/girls
0.71	Q52_17	During the past 6 months, how often has [Field-horsename]? - Been trained using food rewards
0.694	Q74_1	Does [Field-horsename]? - Come when called in the field
0.694	Q74_2	Does [Field-horsename]? - Avoid being caught (move away)
0.694	Q74_3	Does [Field-horsename]? - Pull back when tied
0.694	Q74_4	Does [Field-horsename]? - Throw head up when being bridled/haltered
0.694	Q74_5	Does [Field-horsename]? - Step back when being bridled/haltered
0.694	Q74_6	Does [Field-horsename]? - Throw head up when bridle/halter is removed
0.694	Q74_7	Does [Field-horsename]? - Step back when bridled/halter is removed
0.694	Q74_8	Does [Field-horsename]? - Load easily/without resistance onto the trailer
0.694	Q74_9	Does [Field-horsename]? - Load easily/without resistance onto the truck
0.694	Q74_10	Does [Field-horsename]? - Unload slowly off the trailer
0.694	Q74_11	Does [Field-horsename]? - Rush off the trailer backwards when loading
0.694	Q74_12	Does [Field-horsename]? - Rush off the trailer backwards when unloading
0.694	Q74_13	Does [Field-horsename]? - Rush on to the trailer forwards when loading
0.694	Q74_14	Does [Field-horsename]? - Unload slowly off the truck
0.694	Q74_15	Does [Field-horsename]? - Fall when travelling in the trailer
0.694	Q74_16	Does [Field-horsename]? - Kick when travelling in the trailer
0.694	Q74_17	Does [Field-horsename]? - Vocalize when travelling in the trailer
0.694	Q74_18	Does [Field-horsename]? - Walk into handler when led
0.694	Q74_19	Does [Field-horsename]? - Push handler when offered food
0.673	Q57_1	Does [Field-horsename]? - Get distracted easily by unfamiliar sights
0.673	Q57_2	Does [Field-horsename]? - Get distracted easily by unfamiliar sounds
0.673	Q57_3	Does [Field-horsename]? - Have to be lunged, long-reined, worked on-line, loose schooled or round penned before riding/driving
0.673	Q57_4	Does [Field-horsename]? - Move off while you are mounting
0.673	Q57_5	Does [Field-horsename]? - Back when signaled to move forward
0.673	Q57_6	Does [Field-horsename]? - Not move when signaled with leg or whip cues
0.673	Q57_7	Does [Field-horsename]? - Rear when signaled to go forward
0.673	Q57_8	Does [Field-horsename]? - Slow when signaled to go faster
0.673	Q57_9	Does [Field-horsename]? - Fail to slow when signaled by a rein or lead rope cue
0.673	Q57_10	Does [Field-horsename]? - Fail to stop when signaled by a rein or lead rope cue
0.673	Q57_11	Does [Field-horsename]? - Fail to maintain speed or gait
0.673	Q57_12	Does [Field-horsename]? - Need repeated steering to remain on a set course or line
0.673	Q57_13	Does [Field-horsename]? - Bolt (gallop uncontrollably)
0.673	Q57_14	Does [Field-horsename]? - Raise head to avoid rein or lead rope cues
0.673	Q57_15	Does [Field-horsename]? - Toss head when being ridden/driven
0.673	Q57_16	Does [Field-horsename]? - Swish tail during work
0.673	Q57_17	Does [Field-horsename]? - Pull on reins or lead rope when signals are applied
0.673	Q57_18	Does [Field-horsename]? - Brace neck when rein or lead rope signals are applied
0.673	Q57_19	Does [Field-horsename]? - Move faster or raise head when anticipating the transition to canter
0.673	Q57_20	Does [Field-horsename]? - Pick up the correct lead when signaled to canter to the LEFT under saddle
0.673	Q57_21	Does [Field-horsename]? - Pick up the correct lead when signaled to canter to the RIGHT under saddle
0.673	Q57_22	Does [Field-horsename]? - Pick up the correct lead when signaled to canter LEFT on the ground (lunging/at liberty)
0.673	Q57_23	Does [Field-horsename]? - Pick up the correct lead when signaled to canter RIGHT on the ground (lunging/at liberty)
0.673	Q57_24	Does [Field-horsename]? - Buck, pigroot or kick out when signaled to canter
0.673	Q57_25	Does [Field-horsename]? - Buck at other times (when ridden)
0.673	Q57_26	Does [Field-horsename]? - Unseat rider when bucking, pigrooting or kicking out
0.673	Q57_27	Does [Field-horsename]? - Rear up under saddle
0.673	Q57_28	Does [Field-horsename]? - Rear up and flip over at any time
0.626	Q55_1	Will [Field-horsename] stand (when restrained only by a head collar and lead rope) for?0 = never stands still, 4 = always stands still - General examination by veterinarian
0.626	Q55_2	Will [Field-horsename] stand (when restrained only by a head collar and lead rope) for?0 = never stands still, 4 = always stands still - Teeth examined by dentist/veterinarian
0.626	Q55_3	Will [Field-horsename] stand (when restrained only by a head collar and lead rope) for?0 = never stands still, 4 = always stands still - Hooves cleaned
0.626	Q55_4	Will [Field-horsename] stand (when restrained only by a head collar and lead rope) for?0 = never stands still, 4 = always stands still - Hooves trimmed
0.626	Q55_5	Will [Field-horsename] stand (when restrained only by a head collar and lead rope) for?0 = never stands still, 4 = always stands still - Shoeing
0.611	Q66_1	Some horses show signs of anxiety when separated from other horses. Thinking back (over the past 6 months as a reference), how often does [Field-horsename] show signs of each of the following behaviors when separated from other horses? - Trembling
0.611	Q66_2	Some horses show signs of anxiety when separated from other horses. Thinking back (over the past 6 months as a reference), how often does [Field-horsename] show signs of each of the following behaviors when separated from other horses? - Sweating
0.611	Q66_3	Some horses show signs of anxiety when separated from other horses. Thinking back (over the past 6 months as a reference), how often does [Field-horsename] show signs of each of the following behaviors when separated from other horses? - Trotting, cantering or galloping in the field
0.611	Q66_4	Some horses show signs of anxiety when separated from other horses. Thinking back (over the past 6 months as a reference), how often does [Field-horsename] show signs of each of the following behaviors when separated from other horses? - Jumping or pushing through a gate or fence
0.611	Q66_5	Some horses show signs of anxiety when separated from other horses. Thinking back (over the past 6 months as a reference), how often does [Field-horsename] show signs of each of the following behaviors when separated from other horses? - Pacing, circling, rearing etc, in the stall
0.611	Q66_6	Some horses show signs of anxiety when separated from other horses. Thinking back (over the past 6 months as a reference), how often does [Field-horsename] show signs of each of the following behaviors when separated from other horses? - Vocalizing (calling out or neighing)
0.611	Q66_7	Some horses show signs of anxiety when separated from other horses. Thinking back (over the past 6 months as a reference), how often does [Field-horsename] show signs of each of the following behaviors when separated from other horses? - Pawing
0.611	Q66_8	Some horses show signs of anxiety when separated from other horses. Thinking back (over the past 6 months as a reference), how often does [Field-horsename] show signs of each of the following behaviors when separated from other horses? - Pulling back when tied
0.582	Q68_1	Some horses show signs of anxiety when away from home. Thinking back (over the past 6 months as a reference), how often does [Field-horsename] show signs of each of the following behaviors when away from home (either when ridden or driven to a new location)? - Restlessness
0.582	Q68_2	Some horses show signs of anxiety when away from home. Thinking back (over the past 6 months as a reference), how often does [Field-horsename] show signs of each of the following behaviors when away from home (either when ridden or driven to a new location)? - Pacing
0.582	Q68_3	Some horses show signs of anxiety when away from home. Thinking back (over the past 6 months as a reference), how often does [Field-horsename] show signs of each of the following behaviors when away from home (either when ridden or driven to a new location)? - Pulling at lead or reins
0.582	Q68_4	Some horses show signs of anxiety when away from home. Thinking back (over the past 6 months as a reference), how often does [Field-horsename] show signs of each of the following behaviors when away from home (either when ridden or driven to a new location)? - Vocalizing
0.582	Q68_5	Some horses show signs of anxiety when away from home. Thinking back (over the past 6 months as a reference), how often does [Field-horsename] show signs of each of the following behaviors when away from home (either when ridden or driven to a new location)? - Bucking
0.582	Q68_6	Some horses show signs of anxiety when away from home. Thinking back (over the past 6 months as a reference), how often does [Field-horsename] show signs of each of the following behaviors when away from home (either when ridden or driven to a new location)? - Rearing
0.582	Q68_7	Some horses show signs of anxiety when away from home. Thinking back (over the past 6 months as a reference), how often does [Field-horsename] show signs of each of the following behaviors when away from home (either when ridden or driven to a new location)? - Bolting
0.582	Q68_8	Some horses show signs of anxiety when away from home. Thinking back (over the past 6 months as a reference), how often does [Field-horsename] show signs of each of the following behaviors when away from home (either when ridden or driven to a new location)? - Pulling back when tied
0.582	Q68_9	Some horses show signs of anxiety when away from home. Thinking back (over the past 6 months as a reference), how often does [Field-horsename] show signs of each of the following behaviors when away from home (either when ridden or driven to a new location)? - Moving about when tied
0.582	Q68_10	Some horses show signs of anxiety when away from home. Thinking back (over the past 6 months as a reference), how often does [Field-horsename] show signs of each of the following behaviors when away from home (either when ridden or driven to a new location)? - Other escape behaviors
0.555	Q62_1	When teaching a new lesson, [Field-horsename] learns quickly? - With food rewards
0.555	Q62_2	When teaching a new lesson, [Field-horsename] learns quickly? - With positive reinforcement (other than food, eg. neck scratch)
0.555	Q62_3	When teaching a new lesson, [Field-horsename] learns quickly? - With pressure-release
0.555	Q62_4	When teaching a new lesson, [Field-horsename] learns quickly? - When corrected/punished
0.546	Q69_1	How often does [Field-horsename]? - Wind-suck or crib-bite
0.546	Q69_2	How often does [Field-horsename]? - Weave
0.546	Q69_3	How often does [Field-horsename]? - Chew own rugs/blankets
0.546	Q69_4	How often does [Field-horsename]? - Chew other horses' rugs/blankets
0.546	Q69_5	How often does [Field-horsename]? - Chew wood (fence or stable)
0.546	Q69_6	How often does [Field-horsename]? - Chew bark
0.546	Q69_7	How often does [Field-horsename]? - Eat feces
0.546	Q69_8	How often does [Field-horsename]? - Eat soil
0.546	Q69_9	How often does [Field-horsename]? - Dunk hay in water
0.546	Q69_10	How often does [Field-horsename]? - Play with water
0.546	Q69_11	How often does [Field-horsename]? - Paw prior to feeding
0.546	Q69_12	How often does [Field-horsename]? - Paw when feeding
0.546	Q69_13	How often does [Field-horsename]? - Hold up one foot when feeding
0.546	Q69_14	How often does [Field-horsename]? - Kick out with a hind foot while eating
0.546	Q69_15	How often does [Field-horsename]? - Show signs of enjoying grooming (such as extending the neck or wiggling the upper lip)
0.546	Q69_16	How often does [Field-horsename]? - Unfasten gates
0.546	Q69_17	How often does [Field-horsename]? - Push gates open
0.546	Q69_18	How often does [Field-horsename]? - Box/stall walk
0.546	Q69_19	How often does [Field-horsename]? - Walk the fence line repeatedly
0.546	Q69_20	How often does [Field-horsename]? - Head shake (side to side)
0.546	Q69_21	How often does [Field-horsename]? - Head toss (up and down)
0.546	Q69_22	How often does [Field-horsename]? - Groan when being ridden
0.546	Q69_23	How often does [Field-horsename]? - Have its nose behind the vertical when ridden
0.546	Q69_24	How often does [Field-horsename]? - Yawn before, during or after work
0.546	Q69_25	How often does [Field-horsename]? - Respond with over-sensitivity to touch
0.546	Q69_26	How often does [Field-horsename]? - Lie down during work or handling
0.546	Q69_27	How often does [Field-horsename]? - Fall down in the stall
0.513	Q64_1	During the past 6 months, has [Field-horsename] been afraid of the following? - Bicycles
0.513	Q64_2	During the past 6 months, has [Field-horsename] been afraid of the following? - Motor bikes, quad bikes, all-terrain vehicles or tractors
0.513	Q64_3	During the past 6 months, has [Field-horsename] been afraid of the following? - Cars, trucks or trailers
0.513	Q64_4	During the past 6 months, has [Field-horsename] been afraid of the following? - Horse drawn vehicles
0.513	Q64_5	During the past 6 months, has [Field-horsename] been afraid of the following? - Chain saws
0.513	Q64_6	During the past 6 months, has [Field-horsename] been afraid of the following? - Lawn mowers
0.513	Q64_7	During the past 6 months, has [Field-horsename] been afraid of the following? - Umbrellas
0.513	Q64_8	During the past 6 months, has [Field-horsename] been afraid of the following? - Tents
0.513	Q64_9	During the past 6 months, has [Field-horsename] been afraid of the following? - Plastic bags
0.513	Q64_10	During the past 6 months, has [Field-horsename] been afraid of the following? - Strollers/prams
0.513	Q64_11	During the past 6 months, has [Field-horsename] been afraid of the following? - Children
0.513	Q64_12	During the past 6 months, has [Field-horsename] been afraid of the following? - Dogs
0.513	Q64_13	During the past 6 months, has [Field-horsename] been afraid of the following? - Wild animals (deer, kangaroo)
0.513	Q64_14	During the past 6 months, has [Field-horsename] been afraid of the following? - Domestic animals (cow, sheep, chickens)
0.513	Q64_15	During the past 6 months, has [Field-horsename] been afraid of the following? - Uncommon domestic animals (alpacas, pigs)
0.501	Q65_1	Some horses display defensive or aggressive behavior in certain situations. Typical moderate signs would include threatening to bite, pinning ears, tail swishing, threatening to kick or strike. The most serious signs would include actual biting, kicking or striking. Check a box on the 5-point scale below to indicate [QID11-ChoiceTextEntryValue-4]'s recent tendency (using the past 6 months as a gu…
0.501	Q65_2	Some horses display defensive or aggressive behavior in certain situations. Typical moderate signs would include threatening to bite, pinning ears, tail swishing, threatening to kick or strike. The most serious signs would include actual biting, kicking or striking. Check a box on the 5-point scale below to indicate [QID11-ChoiceTextEntryValue-4]'s recent tendency (using the past 6 months as a gu…
0.501	Q65_3	Some horses display defensive or aggressive behavior in certain situations. Typical moderate signs would include threatening to bite, pinning ears, tail swishing, threatening to kick or strike. The most serious signs would include actual biting, kicking or striking. Check a box on the 5-point scale below to indicate [QID11-ChoiceTextEntryValue-4]'s recent tendency (using the past 6 months as a gu…
0.501	Q65_4	Some horses display defensive or aggressive behavior in certain situations. Typical moderate signs would include threatening to bite, pinning ears, tail swishing, threatening to kick or strike. The most serious signs would include actual biting, kicking or striking. Check a box on the 5-point scale below to indicate [QID11-ChoiceTextEntryValue-4]'s recent tendency (using the past 6 months as a gu…
0.501	Q65_5	Some horses display defensive or aggressive behavior in certain situations. Typical moderate signs would include threatening to bite, pinning ears, tail swishing, threatening to kick or strike. The most serious signs would include actual biting, kicking or striking. Check a box on the 5-point scale below to indicate [QID11-ChoiceTextEntryValue-4]'s recent tendency (using the past 6 months as a gu…
0.501	Q65_6	Some horses display defensive or aggressive behavior in certain situations. Typical moderate signs would include threatening to bite, pinning ears, tail swishing, threatening to kick or strike. The most serious signs would include actual biting, kicking or striking. Check a box on the 5-point scale below to indicate [QID11-ChoiceTextEntryValue-4]'s recent tendency (using the past 6 months as a gu…
0.501	Q65_7	Some horses display defensive or aggressive behavior in certain situations. Typical moderate signs would include threatening to bite, pinning ears, tail swishing, threatening to kick or strike. The most serious signs would include actual biting, kicking or striking. Check a box on the 5-point scale below to indicate [QID11-ChoiceTextEntryValue-4]'s recent tendency (using the past 6 months as a gu…
0.501	Q65_8	Some horses display defensive or aggressive behavior in certain situations. Typical moderate signs would include threatening to bite, pinning ears, tail swishing, threatening to kick or strike. The most serious signs would include actual biting, kicking or striking. Check a box on the 5-point scale below to indicate [QID11-ChoiceTextEntryValue-4]'s recent tendency (using the past 6 months as a gu…
0.501	Q65_9	Some horses display defensive or aggressive behavior in certain situations. Typical moderate signs would include threatening to bite, pinning ears, tail swishing, threatening to kick or strike. The most serious signs would include actual biting, kicking or striking. Check a box on the 5-point scale below to indicate [QID11-ChoiceTextEntryValue-4]'s recent tendency (using the past 6 months as a gu…
0.501	Q65_10	Some horses display defensive or aggressive behavior in certain situations. Typical moderate signs would include threatening to bite, pinning ears, tail swishing, threatening to kick or strike. The most serious signs would include actual biting, kicking or striking. Check a box on the 5-point scale below to indicate [QID11-ChoiceTextEntryValue-4]'s recent tendency (using the past 6 months as a gu…
0.501	Q65_11	Some horses display defensive or aggressive behavior in certain situations. Typical moderate signs would include threatening to bite, pinning ears, tail swishing, threatening to kick or strike. The most serious signs would include actual biting, kicking or striking. Check a box on the 5-point scale below to indicate [QID11-ChoiceTextEntryValue-4]'s recent tendency (using the past 6 months as a gu…
0.501	Q65_12	Some horses display defensive or aggressive behavior in certain situations. Typical moderate signs would include threatening to bite, pinning ears, tail swishing, threatening to kick or strike. The most serious signs would include actual biting, kicking or striking. Check a box on the 5-point scale below to indicate [QID11-ChoiceTextEntryValue-4]'s recent tendency (using the past 6 months as a gu…
0.501	Q65_13	Some horses display defensive or aggressive behavior in certain situations. Typical moderate signs would include threatening to bite, pinning ears, tail swishing, threatening to kick or strike. The most serious signs would include actual biting, kicking or striking. Check a box on the 5-point scale below to indicate [QID11-ChoiceTextEntryValue-4]'s recent tendency (using the past 6 months as a gu…
0.501	Q65_14	Some horses display defensive or aggressive behavior in certain situations. Typical moderate signs would include threatening to bite, pinning ears, tail swishing, threatening to kick or strike. The most serious signs would include actual biting, kicking or striking. Check a box on the 5-point scale below to indicate [QID11-ChoiceTextEntryValue-4]'s recent tendency (using the past 6 months as a gu…
0.501	Q65_15	Some horses display defensive or aggressive behavior in certain situations. Typical moderate signs would include threatening to bite, pinning ears, tail swishing, threatening to kick or strike. The most serious signs would include actual biting, kicking or striking. Check a box on the 5-point scale below to indicate [QID11-ChoiceTextEntryValue-4]'s recent tendency (using the past 6 months as a gu…
0.501	Q65_16	Some horses display defensive or aggressive behavior in certain situations. Typical moderate signs would include threatening to bite, pinning ears, tail swishing, threatening to kick or strike. The most serious signs would include actual biting, kicking or striking. Check a box on the 5-point scale below to indicate [QID11-ChoiceTextEntryValue-4]'s recent tendency (using the past 6 months as a gu…
0.501	Q65_17	Some horses display defensive or aggressive behavior in certain situations. Typical moderate signs would include threatening to bite, pinning ears, tail swishing, threatening to kick or strike. The most serious signs would include actual biting, kicking or striking. Check a box on the 5-point scale below to indicate [QID11-ChoiceTextEntryValue-4]'s recent tendency (using the past 6 months as a gu…
0.501	Q65_18	Some horses display defensive or aggressive behavior in certain situations. Typical moderate signs would include threatening to bite, pinning ears, tail swishing, threatening to kick or strike. The most serious signs would include actual biting, kicking or striking. Check a box on the 5-point scale below to indicate [QID11-ChoiceTextEntryValue-4]'s recent tendency (using the past 6 months as a gu…
0.501	Q65_19	Some horses display defensive or aggressive behavior in certain situations. Typical moderate signs would include threatening to bite, pinning ears, tail swishing, threatening to kick or strike. The most serious signs would include actual biting, kicking or striking. Check a box on the 5-point scale below to indicate [QID11-ChoiceTextEntryValue-4]'s recent tendency (using the past 6 months as a gu…
0.501	Q65_20	Some horses display defensive or aggressive behavior in certain situations. Typical moderate signs would include threatening to bite, pinning ears, tail swishing, threatening to kick or strike. The most serious signs would include actual biting, kicking or striking. Check a box on the 5-point scale below to indicate [QID11-ChoiceTextEntryValue-4]'s recent tendency (using the past 6 months as a gu…
0.501	Q65_21	Some horses display defensive or aggressive behavior in certain situations. Typical moderate signs would include threatening to bite, pinning ears, tail swishing, threatening to kick or strike. The most serious signs would include actual biting, kicking or striking. Check a box on the 5-point scale below to indicate [QID11-ChoiceTextEntryValue-4]'s recent tendency (using the past 6 months as a gu…
0.501	Q65_22	Some horses display defensive or aggressive behavior in certain situations. Typical moderate signs would include threatening to bite, pinning ears, tail swishing, threatening to kick or strike. The most serious signs would include actual biting, kicking or striking. Check a box on the 5-point scale below to indicate [QID11-ChoiceTextEntryValue-4]'s recent tendency (using the past 6 months as a gu…
0.501	Q65_23	Some horses display defensive or aggressive behavior in certain situations. Typical moderate signs would include threatening to bite, pinning ears, tail swishing, threatening to kick or strike. The most serious signs would include actual biting, kicking or striking. Check a box on the 5-point scale below to indicate [QID11-ChoiceTextEntryValue-4]'s recent tendency (using the past 6 months as a gu…
0.501	Q65_24	Some horses display defensive or aggressive behavior in certain situations. Typical moderate signs would include threatening to bite, pinning ears, tail swishing, threatening to kick or strike. The most serious signs would include actual biting, kicking or striking. Check a box on the 5-point scale below to indicate [QID11-ChoiceTextEntryValue-4]'s recent tendency (using the past 6 months as a gu…
0.501	Q65_25	Some horses display defensive or aggressive behavior in certain situations. Typical moderate signs would include threatening to bite, pinning ears, tail swishing, threatening to kick or strike. The most serious signs would include actual biting, kicking or striking. Check a box on the 5-point scale below to indicate [QID11-ChoiceTextEntryValue-4]'s recent tendency (using the past 6 months as a gu…
0.501	Q65_26	Some horses display defensive or aggressive behavior in certain situations. Typical moderate signs would include threatening to bite, pinning ears, tail swishing, threatening to kick or strike. The most serious signs would include actual biting, kicking or striking. Check a box on the 5-point scale below to indicate [QID11-ChoiceTextEntryValue-4]'s recent tendency (using the past 6 months as a gu…
0.501	Q65_27	Some horses display defensive or aggressive behavior in certain situations. Typical moderate signs would include threatening to bite, pinning ears, tail swishing, threatening to kick or strike. The most serious signs would include actual biting, kicking or striking. Check a box on the 5-point scale below to indicate [QID11-ChoiceTextEntryValue-4]'s recent tendency (using the past 6 months as a gu…
0.501	Q65_28	Some horses display defensive or aggressive behavior in certain situations. Typical moderate signs would include threatening to bite, pinning ears, tail swishing, threatening to kick or strike. The most serious signs would include actual biting, kicking or striking. Check a box on the 5-point scale below to indicate [QID11-ChoiceTextEntryValue-4]'s recent tendency (using the past 6 months as a gu…
0.501	Q65_29	Some horses display defensive or aggressive behavior in certain situations. Typical moderate signs would include threatening to bite, pinning ears, tail swishing, threatening to kick or strike. The most serious signs would include actual biting, kicking or striking. Check a box on the 5-point scale below to indicate [QID11-ChoiceTextEntryValue-4]'s recent tendency (using the past 6 months as a gu…
0.485	Q60_1	When ridden or driven, [Field-horsename] is responsive to: - Voice cues to increase speed
0.485	Q60_2	When ridden or driven, [Field-horsename] is responsive to: - Voice cues to decrease speed
0.485	Q60_3	When ridden or driven, [Field-horsename] is responsive to: - Voice cues to change gait
0.485	Q60_4	When ridden or driven, [Field-horsename] is responsive to: - Leg pressure to go from walk to trot
0.485	Q60_5	When ridden or driven, [Field-horsename] is responsive to: - Leg pressure to go from trot to canter
0.485	Q60_6	When ridden or driven, [Field-horsename] is responsive to: - Leg pressure to go from walk to canter
0.485	Q60_7	When ridden or driven, [Field-horsename] is responsive to: - Leg pressure to go from halt to trot
0.485	Q60_8	When ridden or driven, [Field-horsename] is responsive to: - Leg pressure to go from halt to canter
0.485	Q60_9	When ridden or driven, [Field-horsename] is responsive to: - Rein tension to turn
0.485	Q60_10	When ridden or driven, [Field-horsename] is responsive to: - Neck reining to turn
0.485	Q60_11	When ridden or driven, [Field-horsename] is responsive to: - Rein tension to slow from walk to halt
0.485	Q60_12	When ridden or driven, [Field-horsename] is responsive to: - Rein tension to slow from canter to trot
0.485	Q60_13	When ridden or driven, [Field-horsename] is responsive to: - Seat cues for upward transitions
0.485	Q60_14	When ridden or driven, [Field-horsename] is responsive to: - Seat cues for downward transitions
0.485	Q60_15	When ridden or driven, [Field-horsename] is responsive to: - Whip application (with contact)
0.485	Q60_16	When ridden or driven, [Field-horsename] is responsive to: - Whip cue (without contact)
0.262	Q61_1	When on a lead rope in a familiar or typical situation, does [Field-horsename] pull: - Forward when walking
0.262	Q61_2	When on a lead rope in a familiar or typical situation, does [Field-horsename] pull: - Forward when trotting
0.262	Q61_3	When on a lead rope in a familiar or typical situation, does [Field-horsename] pull: - Behind (lagging)
0.262	Q61_4	When on a lead rope in a familiar or typical situation, does [Field-horsename] pull: - Forward when signaled to stop
